# Supplementary material for: Fundamental and Advanced Therapies, Vaccine Development against SARS-CoV-2
Source: Pathogens. 2021 May 21;10(6):636. doi: 10.3390/pathogens10060636 (PMC8224379; doi:10.3390/pathogens10060636)
Supplement: Supplementary file 1 [file pathogens-10-00636-s001.zip]

Archive with 1 entries (1 files):
- pathogens-1205099-supplementary.pdf
